# Supplementary material for: Hsa_circ_0003258 promotes prostate cancer metastasis by complexing with IGF2BP3 and sponging miR-653-5p
Source: Mol Cancer. 2022 Jan 5;21:12. doi: 10.1186/s12943-021-01480-x (PMC8729084; doi:10.1186/s12943-021-01480-x)
Supplement: Supplementary file 3 — Additional file 3: Supplementary Table S2. The detailed clinicopathological data of enrolled patient. [file 12943_2021_1480_MOESM3_ESM.xls]

## Sheet: Sheet2
specimens type	Sites	gender	age	T	N	M	Clinical stage	Gleason Score	Grade	Score
Adenocarcinoma	A01	M	74	T2	N0	M0	2B	3+4=7	2	42.814
Adenocarcinoma	A03	M	70	T2	N0	M0	2B	3+4=7	2	41.66
Adenocarcinoma	A05	M	65	T2	N0	M0	2B	3+4=7	2	37.272
Adenocarcinoma	A07	M	76	T2	N0	M0	2B	3+4=7	2	39.775
Adenocarcinoma	A09	M	65	T2	N0	M0	2B	3+4=7	2	45.755
Adenocarcinoma	A11	M	73	T2	N0	M0	2B	3+4=7	2	37.433
Adenocarcinoma	A13	M	57	T2	N0	M0	2B	3+4=7	2	44.329
Adenocarcinoma	A15	M	73	T2	N0	M0	2C	4+3=7	3	44.678
Adenocarcinoma	B01	M	77	T2	N0	M0	2C	4+3=7	3	40.619
Adenocarcinoma	B03	M	68	T2	N0	M0	3A	3+3=6	1	39.706
Adenocarcinoma	B05	M	76	T2	N0	M0	3A	4+3=7	3	55.78
Adenocarcinoma	B07	M	79	T4	N0	M0	3B	3+3=6	1	35.81
Adenocarcinoma	B09	M	78	T4	N0	M0	3B	3+3=6	1	45.422
Adenocarcinoma	B11	M	83	T3	N0	M0	3B	3+4=7	2	42.745
Adenocarcinoma	B13	M	81	T3	N0	M0	3B	3+4=7	2	48.313
Adenocarcinoma	B15	M	62	T3	N0	M0	3B	3+4=7	2	46.721
Adenocarcinoma	C01	M	76	T4	N0	M0	3B	3+4=7	2	53.77
Adenocarcinoma	C03	M	70	T3	N0	M0	3B	3+4=7	2	53.391
Adenocarcinoma	C05	M	63	T3	N0	M0	3B	3+4=7	2	53.995
Adenocarcinoma	C07	M	72	T3	N0	M0	3B	3+4=7	2	59.338
Adenocarcinoma	C11	M	68	T3	N0	M0	3B	3+4=7	2	59.994
Adenocarcinoma	C13	M	69	T3	N0	M0	3B	4+3=7	3	54.074
Adenocarcinoma	C15	M	71	T4	N0	M0	3B	4+3=7	3	53.949
Adenocarcinoma	D01	M	72	T4	N0	M0	3B	4+3=7	3	52.206
Adenocarcinoma	D05	M	71	T4	N0	M0	3B	4+3=7	3	51.116
Adenocarcinoma	D07	M	74	T3	N0	M0	3B	4+3=7	3	51.698
Adenocarcinoma	D09	M	64	T3	N0	M0	3B	4+3=7	3	48.263
Adenocarcinoma	D11	M	70	T3	N0	M0	3B	4+3=7	3	53.122
Adenocarcinoma	D13	M	72	T3	N0	M0	3B	3+5=8	4	57.347
Adenocarcinoma	D15	M	72	T4	N0	M0	3B	4+4=8	4	61.145
Adenocarcinoma	E01	M	75	T3	N0	M0	3B	4+4=8	4	46.566
Adenocarcinoma	E03	M	70	T3	N0	M0	3B	5+3=8	4	51.068
Adenocarcinoma	E05	M	72	T3	N0	M0	3C	4+5=9	5	67.798
Adenocarcinoma	E13	M	70	T3	N0	M0	3C	5+4=9	5	58.313
Adenocarcinoma	E15	M	61	T3	N0	M0	3C	5+4=9	5	59.632
Adenocarcinoma	F01	M	60	T3	N0	M0	3C	5+4=9	5	61.744
Adenocarcinoma	F03	M	67	T3	N0	M0	3C	5+5=10	5	65.979
Adenocarcinoma	F05	M	69	T4	N0	M0	3C	5+5=10	5	66.409
Adenocarcinoma	F11	M	73	T3	N1	M0	4A	3+4=7	2	46.875
Adenocarcinoma	F13	M	72	T3	N1	M0	4A	4+3=7	3	54.738
Adenocarcinoma	F15	M	78	T3	N1	M0	4A	4+3=7	3	56.445
Adenocarcinoma	G01	M	74	T4	N1	M0	4A	3+5=8	4	55.455
Adenocarcinoma	G03	M	65	T3	N1	M0	4A	5+4=9	5	60.418
Adenocarcinoma	G05	M	62	T2	N0	M0	2A	3+3=6	1	42.446
Adenocarcinoma	G06	M	72	T2	N0	M0	2B	3+4=7	2	51.948
Adenocarcinoma	G07	M	62	T2	N0	M0	2B	3+4=7	2	46.159
Adenocarcinoma	G08	M	83	T3	N0	M0	3B	3+3=6	1	39.044
Adenocarcinoma	G09	M	76	T3	N0	M0	3B	3+4=7	2	46.403
Adenocarcinoma	G10	M	72	T3	N0	M0	3B	3+4=7	2	59.161
Adenocarcinoma	G11	M	63	T3	N0	M0	3B	3+4=7	2	34.501
Adenocarcinoma	G12	M	70	T3	N0	M0	3B	3+4=7	2	37.081
Adenocarcinoma	G13	M	69	T3	N0	M0	3B	3+4=7	2	45.546
Adenocarcinoma	G14	M	75	T3	N0	M0	3B	3+4=7	2	43.616
Adenocarcinoma	G15	M	76	T3	N0	M0	3B	4+3=7	3	47.791
Adenocarcinoma	H01	M	71	T3	N0	M0	3B	4+3=7	3	47.575
Adenocarcinoma	H02	M	76	T3	N0	M0	3B	4+3=7	3	47.899
Adenocarcinoma	H03	M	76	T3	N0	M0	3B	3+5=8	4	54.819
Adenocarcinoma	H04	M	77	T4	N0	M0	3B	4+4=8	4	44.489
Adenocarcinoma	H05	M	65	T4	N0	M0	3B	4+4=8	4	43.678
Adenocarcinoma	H06	M	64	T3	N0	M0	3B	4+4=8	4	52.047
Adenocarcinoma	H07	M	69	T3	N0	M0	3B	4+4=8	4	50.656
Adenocarcinoma	H08	M	71	T3	N0	M0	3B	5+3=8	4	54.654
Adenocarcinoma	H09	M	70	T4	N0	M0	3B	5+3=8	4	55.881
Adenocarcinoma	H10	M	83	T3	N0	M0	3B	5+3=8	4	54.407
Adenocarcinoma	H11	M	68	T3	N0	M0	3B	5+3=8	4	66.535
Adenocarcinoma	H12	M	75	T3	N0	M0	3C	4+5=9	5	49.654
Adenocarcinoma	H13	M	74	T3	N0	M0	3C	4+5=9	5	46.768
Adenocarcinoma	H14	M	63	T3	N0	M0	3C	4+5=9	5	45.123
Adenocarcinoma	H15	M	81	T3	N0	M0	3C	4+5=9	5	27.521
Adenocarcinoma	H16	M	62	T3	N0	M0	3C	4+5=9	5	39.963
Adenocarcinoma	I01	M	75	T3	N0	M0	3C	5+4=9	5	58.876
Adenocarcinoma	I02	M	79	T4	N0	M0	3C	5+4=9	5	57.549
Adenocarcinoma	I03	M	59	T3	N0	M0	3C	5+4=9	5	56.414
Adenocarcinoma	I04	M	57	T2	N0	M0	3C	5+4=9	5	58.596
Adenocarcinoma	I05	M	67	T4	N0	M0	3C	5+4=9	5	63.345
Adenocarcinoma	I06	M	70	T3	N0	M0	3C	5+4=9	5	63.844
Adenocarcinoma	I07	M	74	T3	N1	M0	4A	4+3=7	3	55.456
Adenocarcinoma	I08	M	76	T4	N1	M0	4A	4+3=7	3	58.084
Adenocarcinoma	I10	M	73	T3	N1	M0	4A	4+3=7	3	53.203
Adenocarcinoma	I11	M	62	T3	N1	M0	4A	4+3=7	3	51.279
Adenocarcinoma	I12	M	76	T4	N1	M0	4A	3+5=8	4	54.379
Adenocarcinoma	I13	M	83	T3	N1	M0	4A	4+4=8	4	53.621
Adenocarcinoma	I14	M	83	T4	N1	M0	4A	4+4=8	4	54.137
Adenocarcinoma	I15	M	72	T3	N1	M0	4A	4+4=8	4	51.149
Adenocarcinoma	I16	M	67	T3	N1	M0	4A	4+4=8	4	55.397
Adenocarcinoma	J01	M	71	T3	N1	M0	4A	4+5=9	5	67.922
Adenocarcinoma	J02	M	78	T3	N1	M0	4A	4+5=9	5	66.986
Adenocarcinoma	J03	M	70	T3	N1	M0	4A	4+5=9	5	70.14
Adenocarcinoma	J04	M	63	T3	N1	M0	4A	4+5=9	5	64.685
Adenocarcinoma	J05	M	76	T3	N1	M0	4A	5+4=9	5	59.794
Adenocarcinoma	J06	M	72	T3	N1	M0	4A	5+4=9	5	63.711
Adjacent normal prostate tissue	A02	M	74	T2	N0	M0	2B	3+4=7	2	37.348
Adjacent normal prostate tissue	A04	M	70	T2	N0	M0	2B	3+4=7	2	35.741
Adjacent normal prostate tissue	A06	M	65	T2	N0	M0	2B	3+4=7	2	33.563
Adjacent normal prostate tissue	A08	M	76	T2	N0	M0	2B	3+4=7	2	40.964
Adjacent normal prostate tissue	A10	M	65	T2	N0	M0	2B	3+4=7	2	39.576
Adjacent normal prostate tissue	A12	M	73	T2	N0	M0	2B	3+4=7	2	38.829
Adjacent normal prostate tissue	A14	M	57	T2	N0	M0	2B	3+4=7	2	23.444
Adjacent normal prostate tissue	A16	M	73	T2	N0	M0	2C	4+3=7	3	27.986
Adjacent normal prostate tissue	B02	M	77	T2	N0	M0	2C	4+3=7	3	38.291
Adjacent normal prostate tissue	B04	M	68	T2	N0	M0	3A	3+3=6	1	27.406
Adjacent normal prostate tissue	B06	M	76	T2	N0	M0	3A	4+3=7	3	39.315
Adjacent normal prostate tissue	B08	M	79	T4	N0	M0	3B	3+3=6	1	31.987
Adjacent normal prostate tissue	B10	M	78	T4	N0	M0	3B	3+3=6	1	21.047
Adjacent normal prostate tissue	B12	M	83	T3	N0	M0	3B	3+4=7	2	41.033
Adjacent normal prostate tissue	B14	M	81	T3	N0	M0	3B	3+4=7	2	31.688
Adjacent normal prostate tissue	B16	M	62	T3	N0	M0	3B	3+4=7	2	35.825
Adjacent normal prostate tissue	C02	M	76	T4	N0	M0	3B	3+4=7	2	28.107
Adjacent normal prostate tissue	C04	M	70	T3	N0	M0	3B	3+4=7	2	38.682
Adjacent normal prostate tissue	C06	M	63	T3	N0	M0	3B	3+4=7	2	20.802
Adjacent normal prostate tissue	C08	M	72	T3	N0	M0	3B	3+4=7	2	37.144
Adjacent normal prostate tissue	C12	M	68	T3	N0	M0	3B	3+4=7	2	24.687
Adjacent normal prostate tissue	C14	M	69	T3	N0	M0	3B	4+3=7	3	27.273
Adjacent normal prostate tissue	C16	M	71	T4	N0	M0	3B	4+3=7	3	21.474
Adjacent normal prostate tissue	D2	M	72	T4	N0	M0	3B	4+3=7	3	26.411
Adjacent normal prostate tissue	D6	M	71	T4	N0	M0	3B	4+3=7	3	32.119
Adjacent normal prostate tissue	D8	M	74	T3	N0	M0	3B	4+3=7	3	31.456
Adjacent normal prostate tissue	D10	M	64	T3	N0	M0	3B	4+3=7	3	37.967
Adjacent normal prostate tissue	D12	M	70	T3	N0	M0	3B	4+3=7	3	38.485
Adjacent normal prostate tissue	D14	M	72	T3	N0	M0	3B	3+5=8	4	30.145
Adjacent normal prostate tissue	D16	M	72	T4	N0	M0	3B	4+4=8	4	35.153
Adjacent normal prostate tissue	E02	M	75	T3	N0	M0	3B	4+4=8	4	24.886
Adjacent normal prostate tissue	E04	M	70	T3	N0	M0	3B	5+3=8	4	21.935
Adjacent normal prostate tissue	E06	M	72	T3	N0	M0	3C	4+5=9	5	38.149
Adjacent normal prostate tissue	E14	M	70	T3	N0	M0	3C	5+4=9	5	20.44
Adjacent normal prostate tissue	E16	M	61	T3	N0	M0	3C	5+4=9	5	37.417
Adjacent normal prostate tissue	F02	M	60	T3	N0	M0	3C	5+4=9	5	38.029
Adjacent normal prostate tissue	F04	M	67	T3	N0	M0	3C	5+5=10	5	21.767
Adjacent normal prostate tissue	F06	M	69	T4	N0	M0	3C	5+5=10	5	32.859
Adjacent normal prostate tissue	F12	M	73	T3	N1	M0	4A	3+4=7	2	37.564
Adjacent normal prostate tissue	F14	M	72	T3	N1	M0	4A	4+3=7	3	40.566
Adjacent normal prostate tissue	F16	M	78	T3	N1	M0	4A	4+3=7	3	50.96
Adjacent normal prostate tissue	G02	M	74	T4	N1	M0	4A	3+5=8	4	47.316
Adjacent normal prostate tissue	G04	M	65	T3	N1	M0	4A	5+4=9	5	48.564
